# Supplementary material for: Growth Optimization and Secondary Metabolites Evaluation of Anabaena variabilis for Acetylcholinesterase Inhibition Activity
Source: Plants (Basel). 2022 Mar 10;11(6):735. doi: 10.3390/plants11060735 (PMC8948897; doi:10.3390/plants11060735)
Supplement: Supplementary file 1 [file plants-11-00735-s001.zip]

Archive with 1 entries (1 files):
- plants-1597888-supplementary.pdf
